# Supplementary material for: In Vitro and In Vivo Investigations into the Potential of Quinazoline and Quinoline Derivatives as NorA Efflux Pump Inhibitors Against Resistant Staphylococcus aureus Strains
Source: Antibiotics (Basel). 2025 Mar 26;14(4):339. doi: 10.3390/antibiotics14040339 (PMC12024145; doi:10.3390/antibiotics14040339)
Supplement: Supplementary file 1 [file antibiotics-14-00339-s001.zip]

Archive with 1 entries (1 files):
- antibiotics-3504133-supplementary.pdf
